# Supplementary material for: Identifying gene-gene interactions that are highly associated with Body Mass Index using Quantitative Multifactor Dimensionality Reduction (QMDR)
Source: BioData Min. 2015 Dec 14;8:41. doi: 10.1186/s13040-015-0074-0 (PMC4678717; doi:10.1186/s13040-015-0074-0)
Supplement: Additional file 3: Table S2. — Information of eMERGE cohorts providing individual level data for replication analyses. Information regarding the geographic location, and numbers of individuals included from each cohort. (XLSX 39 kb) [file 13040_2015_74_MOESM3_ESM.xlsx]

## Sheet: Sheet1
Supplementary Table 2. Information of eMERGE cohorts providing individual level data for replication analyses
Site Name	Geographic Location	No. in Sample
Group Health Cooperative	Seattle, WA	2714
Vanderbilt University	Nashville, TN	3269
Marshfield Clinic	Marshfield, WI	3238
Mayo Clinic	Rochester, MN	3223
Northwestern University	Evanston, IL	89
	Total Sample Size	12533
