# Supplementary material for: Identifying gene-gene interactions that are highly associated with Body Mass Index using Quantitative Multifactor Dimensionality Reduction (QMDR)
Source: BioData Min. 2015 Dec 14;8:41. doi: 10.1186/s13040-015-0074-0 (PMC4678717; doi:10.1186/s13040-015-0074-0)
Supplement: Additional file 4: Table S3. — Details of LD expanded models. Number of LD-expanded (proxy) SNP-SNP models generated for each original discovered SNP-SNP model. (XLSX 34 kb) [file 13040_2015_74_MOESM4_ESM.xlsx]

## Sheet: Sheet1
Supplementary Table 3. Number of LD-expanded (proxy) SNP-SNP models generated for each original discovered SNP-SNP model.
Original discovered model	No. of additional LD expanded models generated			No. of LD expanded models tested for replication in eMERGE
rs17171686,rs1427463	1482			1368
rs12617233,rs1427463	380			360
rs749457,rs1799998	1665			1628
rs12617233,rs12210959	10			10
rs3102976,rs997295	405			405
rs2268484,rs8038415	7			7
rs12617233,rs822682	20			20
