# Supplementary material for: Identifying gene-gene interactions that are highly associated with Body Mass Index using Quantitative Multifactor Dimensionality Reduction (QMDR)
Source: BioData Min. 2015 Dec 14;8:41. doi: 10.1186/s13040-015-0074-0 (PMC4678717; doi:10.1186/s13040-015-0074-0)
Supplement: Additional file 5: Table S4. — Results from QMDR association analysis of main effect filtered SNP-SNP models replicated in eMERGE dataset. Shown here are models that reached a permutation P-value < 0.05 in the replication dataset. SNPs have been mapped to their corresponding genes using dbSNP (build 139). SNP1 and SNP2 indicate the individual SNPs within a given SNP-SNP interaction model. P-values were calculated from a distribution built from 1000 permutations. (XLSX 53 kb) [file 13040_2015_74_MOESM5_ESM.xlsx]

## Sheet: Sheet1
Supplementary Table 4. Results from QMDR association analysis of main effect filtered SNP-SNP models replicated in eMERGE dataset. Shown here are models that reached a permutation P-value < 0.05 in the replication dataset. SNPs have been mapped to their corresponding genes using dbSNP (build 139). SNP1 and SNP2 indicate the individual SNPs within a given SNP-SNP interaction model. P-values were c…
	Model	SNP1	Gene1	SNP2	Gene2	Permuted P-Value
1	rs1724125,rs7016924	rs1724125	ASTL	rs7016924	CYP11B2	0.00228
2	rs2579547,rs7831617	rs2579547	ASTL	rs7831617	CYP11B2	0.00287
3	rs2579547,rs28659182	rs2579547	ASTL	rs28659182	CYP11B2	0.00619
4	rs2579547,rs10087214	rs2579547	ASTL	rs10087214	CYP11B2	0.00642
5	rs1168967,rs7831617	rs1168967	ASTL	rs7831617	CYP11B2	0.00642
6	rs1168975,rs7016924	rs1168975	ASTL	rs7016924	CYP11B2	0.00679
7	rs1168976,rs7016924	rs1168976	ASTL	rs7016924	CYP11B2	0.00679
8	rs2579547,rs1799998	rs2579547	ASTL	rs1799998	CYP11B2	0.00715
9	rs1168974,rs7016924	rs1168974	ASTL	rs7016924	CYP11B2	0.00807
10	rs1168967,rs10087214	rs1168967	ASTL	rs10087214	CYP11B2	0.00893
11	rs1168967,rs1799998	rs1168967	ASTL	rs1799998	CYP11B2	0.00915
12	rs1168967,rs28659182	rs1168967	ASTL	rs28659182	CYP11B2	0.00938
13	rs2252697,rs7831617	rs2252697	ASTL	rs7831617	CYP11B2	0.00974
14	rs1724121,rs7016924	rs1724121	ASTL	rs7016924	CYP11B2	0.00983
15	rs749459,rs7831617	rs749459	ASTL	rs7831617	CYP11B2	0.01052
16	rs1724125,rs9643358	rs1724125	ASTL	rs9643358	CYP11B2	0.01385
17	rs2969490,rs7016924	rs2969490	ASTL	rs7016924	CYP11B2	0.01429
18	rs749459,rs10087214	rs749459	ASTL	rs10087214	CYP11B2	0.01453
19	rs2252697,rs10087214	rs2252697	ASTL	rs10087214	CYP11B2	0.01481
20	rs1168966,rs7016924	rs1168966	ASTL	rs7016924	CYP11B2	0.01488
21	rs749459,rs28659182	rs749459	ASTL	rs28659182	CYP11B2	0.01525
22	rs2252697,rs28659182	rs2252697	ASTL	rs28659182	CYP11B2	0.01566
23	rs749459,rs1799998	rs749459	ASTL	rs1799998	CYP11B2	0.01599
24	rs1724121,rs13252628	rs1724121	ASTL	rs13252628	CYP11B2	0.01604
25	rs2252697,rs1799998	rs2252697	ASTL	rs1799998	CYP11B2	0.01626
26	rs2576437,rs7831617	rs2576437	ASTL	rs7831617	CYP11B2	0.01883
27	rs13009727,rs7831617	rs13009727	ASTL	rs7831617	CYP11B2	0.01903
28	rs1724125,rs13252628	rs1724125	ASTL	rs13252628	CYP11B2	0.01969
29	rs1168966,rs7831617	rs1168966	ASTL	rs7831617	CYP11B2	0.02531
30	rs1724125,rs7831617	rs1724125	ASTL	rs7831617	CYP11B2	0.02597
31	rs13019188,rs7831617	rs13019188	ASTL	rs7831617	CYP11B2	0.02648
32	rs2579547,rs9643358	rs2579547	ASTL	rs9643358	CYP11B2	0.02777
33	rs893173,rs10087214	rs893173	ASTL	rs10087214	CYP11B2	0.03129
34	rs13019188,rs10087214	rs13019188	ASTL	rs10087214	CYP11B2	0.03135
35	rs13019188,rs28659182	rs13019188	ASTL	rs28659182	CYP11B2	0.0328
36	rs893173,rs28659182	rs893173	ASTL	rs28659182	CYP11B2	0.03361
37	rs13019188,rs1799998	rs13019188	ASTL	rs1799998	CYP11B2	0.03368
38	rs749457,rs7831617	rs749457	ASTL	rs7831617	CYP11B2	0.03562
39	rs1657502,rs7831617	rs1657502	ASTL	rs7831617	CYP11B2	0.03712
40	rs1724125,rs10087214	rs1724125	ASTL	rs10087214	CYP11B2	0.03804
41	rs1168966,rs1799998	rs1168966	ASTL	rs1799998	CYP11B2	0.03958
42	rs2969490,rs7831617	rs2969490	ASTL	rs7831617	CYP11B2	0.0396
43	rs749457,rs10087214	rs749457	ASTL	rs10087214	CYP11B2	0.04009
44	rs1724125,rs28659182	rs1724125	ASTL	rs28659182	CYP11B2	0.04102
45	rs1724121,rs7831617	rs1724121	ASTL	rs7831617	CYP11B2	0.04186
46	rs749457,rs28659182	rs749457	ASTL	rs28659182	CYP11B2	0.04202
47	rs1657502,rs10087214	rs1657502	ASTL	rs10087214	CYP11B2	0.04249
48	rs1724125,rs57268571	rs1724125	ASTL	rs57268571	CYP11B2	0.04265
49	rs1168966,rs10087214	rs1168966	ASTL	rs10087214	CYP11B2	0.04277
50	rs2969490,rs9643358	rs2969490	ASTL	rs9643358	CYP11B2	0.04279
51	rs1724125,rs1799998	rs1724125	ASTL	rs1799998	CYP11B2	0.0428
52	rs749457,rs1799998	rs749457	ASTL	rs1799998	CYP11B2	0.04327
53	rs1657502,rs28659182	rs1657502	ASTL	rs28659182	CYP11B2	0.04415
54	rs1724121,rs2078674	rs1724121	ASTL	rs2078674	CYP11B2	0.0442
55	rs1168966,rs28659182	rs1168966	ASTL	rs28659182	CYP11B2	0.04439
56	rs1724125,rs2078674	rs1724125	ASTL	rs2078674	CYP11B2	0.04505
57	rs1657502,rs1799998	rs1657502	ASTL	rs1799998	CYP11B2	0.04551
58	rs1724125,rs4418320	rs1724125	ASTL	rs4418320	CYP11B2	0.04989
59	rs1724125,rs4736346	rs1724125	ASTL	rs4736346	CYP11B2	0.0499
